# Supplementary material for: Adhesion performance of a universal adhesive in the root canal: Effect of etch-and-rinse vs. self-etch mode
Source: PLoS One. 2018 Apr 9;13(4):e0195367. doi: 10.1371/journal.pone.0195367 (PMC5891019; doi:10.1371/journal.pone.0195367)
Supplement: S1 File — https://doi.org/10.17026/dans-zph-hw9x. (XLSX) [file pone.0195367.s001.xlsx]

## Sheet: Sheet1
1	1	9.14		A
1	1	13.12
1	1	14.21		1	ODH
1	1	14.06		2	CPH
1	1	13.99		3	CPE
1	1	12.16		4	ADHE
1	1	8.26		5	ADHS
1	1	14.19		6	ADES
1	1	12.2		7	ADWS
1	1	14.42
1	1	13.5
1	1	12.72
1	1	13.15		B
1	1	15.52		1	CORONAL
1	1	13.34		2	MIDDLE
1	1	18.1		3	APICAL
1	2	9.38
1	2	11.21
1	2	8.12
1	2	10.87
1	2	14.46
1	2	12.51
1	2	13.46
1	2	11.45
1	2	7.16
1	2	12.11
1	2	10.82
1	2	12.62
1	2	11.99
1	2	13.25
1	2	14.92
1	2	12.83
1	3	9.1
1	3	10.15
1	3	12.89
1	3	8.9
1	3	8.95
1	3	11.15
1	3	12.65
1	3	11.85
1	3	10.75
1	3	10.55
1	3	7.1
1	3	12.11
1	3	13.19
1	3	10.11
1	3	15.35
1	3	11.12
2	1	15.55
2	1	12.55
2	1	16.5
2	1	14.4
2	1	13.65
2	1	15.47
2	1	15.49
2	1	11.61
2	1	14.51
2	1	13.26
2	1	19
2	1	8.86
2	1	19.72
2	1	12.98
2	1	15.95
2	1	12.85
2	2	15.45
2	2	12.62
2	2	11.31
2	2	9.07
2	2	12.41
2	2	9.9
2	2	11.15
2	2	10.7
2	2	5.14
2	2	9.22
2	2	11.99
2	2	10.79
2	2	7.18
2	2	14.98
2	2	15.31
2	2	10.22
2	3	10.01
2	3	6.21
2	3	8.56
2	3	7.65
2	3	8.95
2	3	7.25
2	3	9.99
2	3	5.12
2	3	9.98
2	3	5.95
2	3	9.99
2	3	7.98
2	3	7.58
2	3	6.19
2	3	10.25
2	3	8.14
3	1	17.06
3	1	18.15
3	1	16.44
3	1	17.29
3	1	14.96
3	1	15.01
3	1	17.1
3	1	17.86
3	1	17.85
3	1	16.81
3	1	14.64
3	1	19.09
3	1	18.42
3	1	16.37
3	1	18.28
3	1	16.42
3	2	15.54
3	2	11.5
3	2	15.45
3	2	13.99
3	2	14.68
3	2	12.55
3	2	13.75
3	2	12.67
3	2	15.38
3	2	11.2
3	2	10.9
3	2	11.32
3	2	13.2
3	2	16.37
3	2	15.24
3	2	14.58
3	3	8.91
3	3	9.76
3	3	13.16
3	3	11.9
3	3	10.42
3	3	12.45
3	3	9.92
3	3	10.55
3	3	12.37
3	3	11.82
3	3	12.12
3	3	9.25
3	3	14.47
3	3	12.15
3	3	9.8
3	3	12.8
4	1	11.43
4	1	12.06
4	1	11.71
4	1	15.79
4	1	15.59
4	1	15.67
4	1	14.32
4	1	13.1
4	1	14.41
4	1	15.16
4	1	14.57
4	1	13.88
4	1	12.69
4	1	12.36
4	1	19.45
4	1	14.45
4	2	13.65
4	2	11.7
4	2	11.75
4	2	13.95
4	2	11.89
4	2	10.76
4	2	14.22
4	2	14.79
4	2	12.56
4	2	10.45
4	2	13.05
4	2	14.86
4	2	16.65
4	2	8.23
4	2	13.81
4	2	12.75
4	3	13.07
4	3	9.87
4	3	11.82
4	3	13.85
4	3	11.74
4	3	10.86
4	3	15.22
4	3	12.95
4	3	9.24
4	3	12.48
4	3	10.66
4	3	9.36
4	3	15.09
4	3	8.05
4	3	15.33
4	3	11.99
5	1	15.57
5	1	17.11
5	1	9.5
5	1	5.03
5	1	13.78
5	1	10.45
5	1	10.12
5	1	12.76
5	1	8.26
5	1	11.35
5	1	11.95
5	1	13.72
5	1	8.34
5	1	12.24
5	1	14.84
5	1	11.25
5	2	14.23
5	2	9.1
5	2	11.15
5	2	12.1
5	2	6.92
5	2	8.15
5	2	11.81
5	2	9.12
5	2	9.95
5	2	10.04
5	2	9.35
5	2	16.1
5	2	10.07
5	2	10
5	2	7.28
5	2	5.29
5	3	12.29
5	3	9.75
5	3	7.93
5	3	4.76
5	3	10.55
5	3	6.95
5	3	5.9
5	3	8.98
5	3	8.91
5	3	6.8
5	3	11.87
5	3	11.07
5	3	12.52
5	3	9.84
5	3	8.29
5	3	5.11
6	1	13.52
6	1	15.45
6	1	19.6
6	1	17.57
6	1	16.32
6	1	18.75
6	1	19.71
6	1	17.64
6	1	17.38
6	1	21.99
6	1	16.46
6	1	10.07
6	1	17.9
6	1	19.5556
6	1	21.3
6	1	17.18
6	2	15.75
6	2	14.12
6	2	15.65
6	2	17.07
6	2	15.31
6	2	9.19
6	2	15.14
6	2	13.29
6	2	13.05
6	2	16.25
6	2	14.17
6	2	13.73
6	2	8.12
6	2	22
6	2	20.7
6	2	19.56
6	3	14.41
6	3	15.39
6	3	12.56
6	3	11.01
6	3	13.65
6	3	13.24
6	3	13.53
6	3	14.28
6	3	11.45
6	3	14.97
6	3	14.68
6	3	9.33
6	3	12.27
6	3	11.83
6	3	18.54
6	3	13.72
7	1	9.63
7	1	11.1
7	1	12.16
7	1	10.64
7	1	12.85
7	1	12.8
7	1	14.47
7	1	14.05
7	1	15.05
7	1	16.28
7	1	13.98
7	1	11.95
7	1	10.95
7	1	14.25
7	1	12.98
7	1	15.1
7	2	14.97
7	2	13.55
7	2	7.83
7	2	12.61
7	2	11.32
7	2	8.77
7	2	11.61
7	2	12.83
7	2	9.44
7	2	9.4
7	2	10.67
7	2	13.46
7	2	8.29
7	2	11.71
7	2	14.95
7	2	12.92
7	3	11.35
7	3	10.06
7	3	10.41
7	3	9.25
7	3	9.66
7	3	7.92
7	3	11.45
7	3	7.25
7	3	8.49
7	3	7.05
7	3	6.37
7	3	9.12
7	3	10.01
7	3	7.12
7	3	11.95
7	3	8.59
